# Supplementary material for: Portal Dissemination of Fusarium graminearum in a Patient with Acute Lymphoblastic Leukemia and Febrile Neutropenia
Source: Infect Dis Rep. 2021 Jan 1;13(1):11–7. doi: 10.3390/idr13010002 (PMC7838889; doi:10.3390/idr13010002)
Supplement: Supplementary file 1 [file idr-13-00002-s001.zip]

Archive with 3 entries (2 files):
- idr-1000003-supplementary/
- idr-1000003-supplementary/Figure S1 Timeline F. graminearum.pdf
- idr-1000003-supplementary/Figure S2_F. graminearum complex sequences.docx
